# Supplementary material for: Tuneable Red and Blue Emission of Bi3+-Co-Doped SrF2:Eu3+ Nanophosphors for LEDs in Agricultural Applications
Source: Nanomaterials (Basel). 2024 Oct 10;14(20):1617. doi: 10.3390/nano14201617 (PMC11510959; doi:10.3390/nano14201617)
Supplement: Supplementary file 1 [file nanomaterials-14-01617-s001.zip]

Archive with 1 entries (1 files):
- nanomaterials-3238555-supplementary.pdf
